# Supplementary material for: Cryo-EM structure of human Wntless in complex with Wnt3a
Source: Nat Commun. 2021 Jul 27;12:4541. doi: 10.1038/s41467-021-24731-3 (PMC8316347; doi:10.1038/s41467-021-24731-3)
Supplement: Supplementary file 3 — Source Data [file 41467_2021_24731_MOESM3_ESM.xlsx]

## Sheet: Fig. 3d
Raw data
	Control	WT	S209A	W150A	K215/W218A	W333A
TOPFlash	2213	15380	1876	28380	10930	412.1
	1563	13340	1789	27850	10880	480.8
	1516	17870	1557	25810	9334	391.5
Renilla (internal control)	5832	4503	3982	4358	4095	3390
	5160	3950	4304	5071	4276	2979
	4654	3782	4179	5234	4397	3351
TF=TOPFlash/Renilla
	Control	WT	S209A	W150A	K215/W218A	W333A
TF assay	0.379458	3.4155	0.47112	6.51216	2.66911	0.121563
	0.302907	3.37722	0.41566	5.49201	2.54443	0.161396
	0.325741	4.72501	0.372577	4.93122	2.12281	0.116831
mean	0.336035	3.83924	0.419786	5.64513	2.44545	0.133264
take WT AS 100%
								WT-209A	P(T<=t) two-tailed	0.018109
	Control	WT	S209A	W150A	215/218A	W333A		WT-150A	P(T<=t) two-tailed	0.16713
%	9.88367	88.9629	12.2712	169.621	69.5217	3.16634		WT-215/218A	P(T<=t) two-tailed	0.147656
	7.88976	87.9657	10.8266	143.049	66.2744	4.20386		WT-333A	P(T<=t) two-tailed	0.0145305
	8.48452	123.071	9.70444	128.442	55.2924	3.04307
note: Raw data are measured by Microplate reader (Thermo, Varioskan LUX)

## Sheet: Supplementary Fig. 7d
Raw data	(intensities)		Note: Raw data are calculated by Image J from WB results
1ug, 1:1									Wnt3a S209A (%, WT as 100%)
	WT				S209A
	WLS	WNT3A	3A/WLS		WLS	S209A	S209A/WLS		1ug, 1:1
group1	40637.5	35587.9	0.87574		37986.2	2910.08	0.0766089		8.7479
group2	28772.5	35846.6	1.24586		29063.7	8269.19	0.28452		22.8371
group3	50245.2	38867.7	0.773559		49641.6	4829.86	0.0972947		12.5775
2.5 ug, 1:1
	WLS	WNT3A	3A/WLS		WLS	S209A	S209A/WLS		2.5 ug, 1:1
group1	36779.7	34915.3	0.949308		39570.6	14837.3	0.374957		39.4979
group2	31083	40557.9	1.30483		29919.3	23458.3	0.784052		60.0885
group3	49065.8	41016.5	0.835948		49876.4	9426.17	0.188991		22.6079
2.5 ug, 4:1
										1ug-1:1; 2.5ug-1:1	P(T<=t) two-tailed	0.0868016
	WLS	WNT3A	3A/WLS		WLS	S209A	S209A/WLS		2.5 ug, 4:1	1ug-1:1; 2.5ug-4:1	P(T<=t) two-tailed	0.0171294
group1	28946.1	36876.3	1.27396		36760.5	33012.5	0.898042		70.4919	2.5ug-1:1; 2.5ug-4:1	P(T<=t) two-tailed	0.116169
group2	30874.8	34351.6	1.11261		38170.9	37450	0.981114		88.1813
group3	29024.2	39406.2	1.3577		21218	30267.7	1.42651		105.068

## Sheet: Supplementary Fig. 7f
Raw data
	Control	WT	S209A	W150A	215/218A	W333A
TOPFlash	2454	52180	5376	61330	23810	735
	1577	48570	4174	45170	19390	677.9
	2549	43550	4100	26570	16020	592.7
Renilla	5588	6569	4698	5670	5403	6091
	5044	5326	4065	4808	4793	4869
	4588	6214	4426	3160	4213	4818
TF Assay=TOPFlash/Renilla
TF ASSAY	0.439155	7.94337	1.14432	10.8166	4.40681	0.12067
	0.312649	9.11941	1.02681	9.39476	4.04548	0.139228
	0.55558	7.00837	0.926344	8.40823	3.80252	0.123018
mean	0.435795	8.02372	1.03249	9.53986	4.08494	0.127638
take WT AS 100%
	Control	WT	S209A	W150A	215/218A	W333A		WT-209A	P(T<=t) two-tailed	0.00700668
%	5.47322	98.9986	14.2617	134.808	54.9223	1.50391		WT-150A	P(T<=t) two-tailed	0.181392
	3.89656	113.656	12.7972	117.087	50.4191	1.7352		WT-215/218A	P(T<=t) two-tailed	0.0206916
	6.92422	87.3456	11.5451	104.792	47.391	1.53318		WT-333A	P(T<=t) two-tailed	0.00583549
note: Raw data are measured by Microplate reader (Thermo, Varioskan LUX)
